# Supplementary material for: Local Diagnostic Reference Levels for Intracranial Aneurysm Coil-Only Embolization Using a Low-Dose Technique
Source: Biomedicines. 2026 Jan 21;14(1):233. doi: 10.3390/biomedicines14010233 (PMC12838866; doi:10.3390/biomedicines14010233)
Supplement: Supplementary file 1 [file biomedicines-14-00233-s001.zip]

Archive with 1 entries (1 files):
- biomedicines-4082160-supplementary.pdf
